# Supplementary material for: Plume-subduction interaction forms large auriferous provinces
Source: Nat Commun. 2017 Oct 10;8:843. doi: 10.1038/s41467-017-00821-z (PMC5634996; doi:10.1038/s41467-017-00821-z)
Supplement: Supplementary file 3 — Data Set 2 [file 41467_2017_821_MOESM3_ESM.xlsx]

## Sheet: Supplementary Data 1
Supplementary Data 1. Major-element composition of primary and accessory minerals related to the late metasomatic vein. <DL: below the detection limit. All values are in wt.%
N°	Phase	SiO2	TiO2	Al2O3	Cr2O3	FeO	MnO	MgO	NiO	CaO	Na2O	K2O	V2O3	Total	Mg#
1	Olivine	41.31	0.01	0.05	0.04	8.91	0.16	49.27	0.42	0.09	0.03	<DL	-	100.28	90.79
2	Olivine	40.67	0.03	0.03	0.03	9.17	0.13	48.71	0.44	0.12	<DL	0.01	-	99.33	90.45
3	Olivine	40.85	<DL	0.04	0.02	8.71	0.12	49.27	0.36	0.13	0.02	<DL	-	99.53	90.98
4	Olivine	41.04	<DL	<DL	0.02	8.65	0.19	49.41	0.36	0.13	<DL	0.04	-	99.84	91.06
5	Olivine	40.91	<DL	0.05	0.03	9.39	0.14	50.05	0.38	0.11	<DL	0.01	-	101.06	90.48
6	Olivine	40.47	<DL	<DL	0.04	9.33	0.16	50.02	0.36	0.14	<DL	<DL	-	100.53	90.53
7	Olivine	40.44	0.02	0.04	0.01	9.46	0.16	49.68	0.29	0.12	0.01	0.01	-	100.23	90.35
8	Olivine	40.54	0.01	0.01	0.06	9.49	0.14	49.18	0.31	0.12	0.02	<DL	-	99.89	90.1
9	Olivine	40.63	<DL	0.02	0.01	8.99	0.13	50.08	0.4	0.1	0.04	0.01	-	100.42	90.85
10	Olivine	40.79	0.02	0	0.03	9.38	0.15	49.84	0.35	0.12	<DL	0.01	-	100.69	90.45
11	Olivine	40.48	0.07	0.02	0.02	9.67	0.16	49.61	0.32	0.15	0.01	<DL	-	100.51	90.14
12	Olivine	40.31	0.03	0.02	0.01	9.46	0.15	49.8	0.3	0.14	0.03	<DL	-	100.26	90.37
13	Olivine	40.67	0.02	0.03	<DL	9.31	0.14	50.02	0.4	0.1	0.02	0.01	-	100.73	90.55
14	Olivine	40.78	0.01	<DL	0.01	9.52	0.15	49.79	0.39	0.15	<DL	0.01	-	100.8	90.31
15	Olivine	40.98	0.03	<DL	0.01	9.19	0.18	49.49	0.4	0.12	0.05	<DL	-	100.46	90.57
16	Olivine	40.68	0.02	0.01	<DL	9.32	0.13	49.6	0.4	0.12	<DL	<DL	-	100.28	90.47
17	Olivine	40.72	<DL	<DL	<DL	8.93	0.13	50.17	0.4	0.13	0.02	<DL	-	100.49	90.92
18	Olivine	40.52	<DL	0.03	<DL	9.08	0.14	50.21	0.4	0.15	<DL	<DL	-	100.53	90.79
19	Olivine	40.9	<DL	0.01	0.01	8.9	0.16	50.26	0.41	0.14	0.01	<DL	-	100.79	90.97
20	Olivine	40.86	<DL	0.02	<DL	8.93	0.12	49.68	0.41	0.15	0.01	<DL	-	100.18	90.84
21	Olivine	40.76	<DL	0.01	0.02	9.32	0.15	49.73	0.35	0.12	0.03	<DL	-	100.5	90.49
22	Orthopyroxene	56.23	0.07	3.06	0.35	5.51	0.08	33.96	0.15	0.42	0.03	<DL	-	99.85
23	Orthopyroxene	55.97	0.07	3.7	0.56	5.53	0.14	33.28	0.09	0.63	0.07	0.01	-	100.06
24	Orthopyroxene	55.84	0.08	2.96	0.38	5.74	0.14	34.27	0.12	0.43	0.06	<DL	-	100.02
25	Orthopyroxene	56.62	0.5	0.71	0.39	5.86	0.19	34.2	0.09	1.6	0.08	0.01	-	100.25
26	Orthopyroxene	54.74	0.04	3.97	0.63	5.83	0.17	34.06	0.09	0.42	0.05	<DL	-	100
27	Orthopyroxene	55.11	0.08	3.62	0.53	5.76	0.16	33.98	0.12	0.59	0.08	0.01	-	100.04
28	Orthopyroxene	53.39	0.13	4.07	0.8	5.03	0.13	28.17	0.08	7.02	0.26	0.01	-	99.07
29	Orthopyroxene	55.87	0.03	3.01	0.37	5.79	0.12	34.18	0.12	0.39	0.13	<DL	-	100.02
30	Orthopyroxene	55.78	0.04	3.49	0.5	5.63	0.11	33.76	0.1	0.63	0.06	0.01	-	100.11
31	Orthopyroxene	55.92	0.04	3.21	0.42	5.73	0.14	34.25	0.13	0.67	0.12	<DL	-	100.64
32	Orthopyroxene	54.93	0.06	3.93	0.64	5.72	0.14	33.79	0.1	0.51	0.09	<DL	-	99.91
33	Orthopyroxene	55.3	0.06	3.37	0.53	5.85	0.15	34.02	0.08	0.6	0.09	0.01	-	100.07
34	Orthopyroxene	55.36	0.06	3.73	0.48	5.75	0.13	34.26	0.1	0.59	0.06	0.01	-	100.53
35	Clinopyroxene	52.18	0.29	5.25	1.26	2.42	0.05	15.58	0.06	21.12	1.41	0.01	-	99.64
36	Clinopyroxene	51.74	0.7	3.35	1.15	3.29	0.13	17.98	0.07	20.47	0.4	0.01	-	99.28
37	Clinopyroxene	52.53	1.31	1.53	0.89	3.07	0.12	18.4	0.05	20.61	0.49	0.01	-	99.01
38	Clinopyroxene	51.96	0.28	5.2	1.25	2.92	0.07	16.1	0.06	20.08	1.34	<DL	-	99.26
39	Clinopyroxene	52.12	0.29	5.37	1.32	2.15	0.05	15.13	0.08	21.34	1.48	<DL	-	99.32
40	Clinopyroxene	52.11	0.35	5.31	1.27	2.17	0.06	15.16	0.05	21.45	1.56	<DL	-	99.49
41	Clinopyroxene	52.08	0.28	4.9	1.23	2.91	0.12	16.44	0.06	20.38	1.3	<DL	-	99.7
42	Clinopyroxene	52.4	0.29	5.29	1.3	2.48	0.08	15.59	0.05	20.74	1.46	<DL	-	99.68
43	Clinopyroxene	52.66	0.28	4.77	1.13	2.22	0.05	15.65	0.06	21.64	1.28	<DL	-	99.75
44	Clinopyroxene	52.84	0.29	4.88	1.17	2.93	0.09	16.48	0.04	19.89	1.39	0.01	-	100
45	Clinopyroxene	52.87	0.29	4.8	1.1	2.65	0.06	16.47	0.05	20.73	1.19	<DL	-	100.21
46	Clinopyroxene	52.05	0.4	6.11	1.21	2.93	0.11	16.2	0.06	18.92	1.68	<DL	-	99.67
47	Clinopyroxene	52.01	0.27	5.27	1.22	2.44	0.07	15.72	0.06	21.14	1.54	<DL	-	99.74
48	Clinopyroxene	52.58	0.32	5.57	1.37	1.96	0.07	15.06	<DL	21.19	1.62	<DL	-	99.74
49	Clinopyroxene	52.02	1.22	3.41	1.29	3.4	0.11	17.35	0.11	20.65	0.46	0.03	-	100.03
50	Clinopyroxene	52.01	0.32	5.31	1.26	2.21	0.08	15.33	0.04	21.5	1.39	0.01	-	99.45
51	Clinopyroxene	52.68	0.3	5.19	1.15	2.07	0.07	15.39	<DL	21.49	1.43	<DL	-	99.75
52	Clinopyroxene	52.14	0.33	4.96	1.24	2.4	0.06	15.56	0.09	21.43	1.33	<DL	-	99.55
53	Clinopyroxene	53.02	0.53	2.27	1.39	2.53	0.01	17.23	0.13	22.48	0.46	<DL	-	100.04
54	Clinopyroxene	52.18	0.32	5.2	1.23	2.99	0.12	16.38	0.04	19.56	1.33	0.01	-	99.35
55	Spinel	0.07	0.16	46.49	18.16	12.36	0.12	19.94	0.36	0.01	0.03	<DL	<DL	97.71
56	Spinel	0.07	0.14	46.4	18.49	12.28	0.12	19.85	0.39	<DL	<DL	<DL	<DL	97.74
57	Spinel	0.03	0.07	48.14	18	10.94	0.1	19.19	0.32	0.02	0.01	0.07	0.14	97.01
58	Spinel	0.03	0.05	46.8	19.43	11.92	0.14	19.19	0.24	<DL	<DL	<DL	0.11	97.9
59	Spinel	0.08	0.2	48.68	17.83	11.93	0.11	19.48	0.31	0.05	0.05	<DL	0.09	98.81
60	Armalcolite	0.1	74.39	0.59	2.1	10.05	0.09	12.59	0.11	0.05	<DL	0.02	0.82	100.92
61	Armalcolite	0.11	75.01	0.61	1.73	10.25	0.09	12.41	0.1	0.08	0.01	0.01	0.86	101.27
62	Armalcolite	0.08	71.29	0.75	2.16	11.27	0.08	11.56	0.08	0.35	<DL	<DL	0.76	98.38
63	Armalcolite	0.37	71.92	0.43	2.03	11.01	0.07	12.04	0.06	0.06	0.02	0.01	0.88	98.9
65	Feldespar	65.32	0.45	18.63	<DL	0.3	<DL	0.02	0.01	0.18	5.96	8.67	-	99.54
66	Feldespar	65.67	0.42	18.53	<DL	0.33	<DL	0.02	0.04	0.18	5.72	8.51	-	99.42
67	Feldespar	65.41	0.51	18.57	<DL	0.24	0.01	0.02	0.06	0.19	5.86	8.24	-	99.12
73	Glass	41.35	0.23	8.22	0.01	0.31	0.07	33.39	0.04	0.63	0.06	0.01	-	84.3
74	Glass	42.47	0.21	8.79	<DL	1.48	0.04	30.48	0.09	0.95	0.09	0.03	-	84.62
77	Glass	44.61	0.01	5.64	0.02	1.64	0.04	28.74	0.08	1.26	0.05	0.02	-	82.11
78	Glass	39.38	0.07	10.8	<DL	4.04	0.08	29.24	0.14	0.78	0.16	0.03	-	84.72
79	Glass	38.86	0.01	11.03	0.02	6.74	0.07	27.22	0.26	0.91	0.19	0.04	-	85.35
81	Glass	38.21	0.01	5.96	0.05	10.08	0.09	30.49	0.24	0.26	0.09	0.03	-	85.5
82	Glass	39.12	0.04	10.33	<DL	2.54	0.04	31.39	0.18	0.89	0.12	0.02	-	84.66
83	Glass	41.32	<DL	8.87	<DL	1.2	0.01	31.86	0.06	0.76	0.06	0.03	-	84.17
84	Glass	39.63	0.35	10.1	0.01	0.95	0.04	33.12	0.02	0.7	0.13	0.03	-	85.07
85	Glass	40.79	0.27	8.03	0.02	1.06	0.03	30.26	0.13	0.91	0.07	0.03	-	81.6
86	Glass	41.09	0.16	9.09	<DL	0.75	0.08	33.65	0.1	0.68	0.08	0.02	-	85.69
87	Glass	39.98	0.06	9.03	<DL	1.12	0.05	33.61	0.02	0.59	0.08	0.02	-	84.57
88	Glass	39.21	0.32	9.74	0.01	1.2	0.07	32.94	0.05	0.65	0.13	0.03	-	84.36
89	Glass	40.29	0.13	8.88	<DL	0.9	0.11	33.4	0.02	0.61	0.09	0.01	-	84.45
